# Supplementary material for: In Vitro Anti-Orthohantavirus Activity of the High-and Low-Molecular-Weight Fractions of Fucoidan from the Brown Alga Fucus evanescens
Source: Mar Drugs. 2021 Oct 15;19(10):577. doi: 10.3390/md19100577 (PMC8538225; doi:10.3390/md19100577)
Supplement: Supplementary file 1 [file marinedrugs-19-00577-s001.zip]

Archive with 1 entries (1 files):
- marinedrugs-1394391-supplementary.pdf
